# Supplementary material for: Risk of Micronutrient Inadequacy among Hispanic, Lactating Mothers: Preliminary Evidence from the Southern California Mother’s Milk Study
Source: Nutrients. 2021 Sep 18;13(9):3252. doi: 10.3390/nu13093252 (PMC8465791; doi:10.3390/nu13093252)
Supplement: Supplementary file 1 [file nutrients-13-03252-s001.zip]

Archive with 1 entries (1 files):
- nutrients-1357814-supplementary.pdf
